# Supplementary material for: Validating the classics: Accurate reference gene panel for reliable RT-qPCR in Porifera
Source: PLoS One. 2026 May 20;21(5):e0349507. doi: 10.1371/journal.pone.0349507 (PMC13189343; doi:10.1371/journal.pone.0349507)
Supplement: S2 File — (FASTA) [file pone.0349507.s002.fasta]

>Hdu.evm.model.contig22.67
ATGGCCACTGGAAAGACGGGAGAAATCAAAGACGAAGAGCCGCCTTTTATCAGGATAGAGGAGGACTACCCCGGCTACCCCCTGAAGCACTTCTGCGTTCCCCAGCACTATGTGCACGACCTGGAGCGTGTGCTGATTCCGAAAGGCTTCATCCTGGATAGGGTGGAGCGACTGGCGCGCAACATCAGCGAGGACCTGTCCGGCCCACTGGTGGCCCTGTGCGTGCTGAAGGGAGGCTACCAGTTCTTCACCGACCTGCTCAGCTTCATCAAGACCAACAACTCCATCAAAGGCGAGGGCCGACTTACGTACTTGCAAGTGGACTTCATCCGTCTGAAGAGCTACGAGGGCACCCACTCCACGGGCAACGTTCAAGTGATCAGCGGCGACAACCTCCAGAGCCTGGCCGGGAAGAACGTTTTGATTGTTGAGGACATCATTGACTCAGGGCGAACTATGACAAAGTTGCTATCTCTGATCAAGGAGCACTCGCCAAAGAATGTCAGAGTTGCCAGAACCATCTCACCTCGCACGCTCTCTTTCTTTTCTCACTTGCCTACAGACATAGGATTCGAAGTCCCCGACAAGTTTGTGGTCGGCTATGCCCTGGACTACAACGAGTATTTCAGAGACTTAGACCACATCTGCATATTGAATAAAGCTGGCATTGAGAAGTACAAGCAAGACCGCATTGCTAGCCCTGAACCGTCATCCCCAGCACAATGA
>Hdu.evm.model.contig25.17
ATGAGCCAGAACAAACGACAAGGAGACCCAGACGTGCTCTCTCCTTCCAAAAGAATCAACAACATGGTGAAAATAGGAATCAACGGGTTTGGCCGTATCGGCCGTCTGGTCGTGCGAGCAGCTATTTTGAAGAAGACTGTGGAAGTGGTGGCAGTAAACGATCCGTTCTTGGACGTAGAATATATGGCCTACCTGTTCAAGTACGACTCCACCCACGGCCGTTTCCAAGGTGACGTGTGCGTGAACGACGGGAAACTGGTTATTGACGGCCACGTTATTTCAGTCTACTCCATGAGGGACCCCTCCACCATCCCGTGGGCCAGTGACGGGGCGGAGGTAGTGGTGGAATCCACCGGAGTATTCACCACCACGGAAAAGGCCTCCGCCCACTTGAAGGGCGGGGCCAAGAAGGTCATCATCAGTGCACCCTCGGCCGACGCCCCCATGTTTGTTATGGGCGTCAACGAGACTGCCTACGATCCCGCGAAGGACCACGTCATCAGCAATGCATCCTGCACTACCAACTGTCTGGCTCCACTAGCCAAGATCCTCAACGACAACTTCGGCATCGTGGAGGGTCTGATGACCACGGTGCATGCTACCACGGCAACCCAGAAGACAGTGGACGGTCCCAGCGGTAAGAAGTGGAGGGACGGTAGGGGGGCGGGGCAGAACGTAATCCCCGCCTCCACTGGAGCAGCCAAAGCCGTCGGCAAGGTCATCCCGGAGCTGAACGGGTCACTGACCGGAATGGCCTTCAGAGTGCCCGTGCCAGATGTGTCGGTGGTGGACCTCACCTGTCGCTTCAAGAAGGACACCACGATGGACGAGGTGGTGGCTGCGGTGAAGAAGGCGTCCGAGGGCCCCATGAAGGGAGTGATGGGCTACACTGGGGACGACGTGGTCAGCAGCGATTTCATCGGCGACACCCGCTCCAGCATACTGGACGTCAAGGCCAGCATCCCGCTCAACTCCACCTTCTTCAAGCTGATCACCTGGTACGACAACGAGTTCGGCTACAGCTGTCGCGTGGTCGATCTGGCCTCCTACATCTCTGCCAAGCTCTGA
>Hdu.evm.model.contig28.48
ATGGGTGATGAAGATGTTGCTGCGCTCGTTGTAGATAACGGCTCCGGTATGTGCAAGGCCGGATTCGCCGGAGACGATGCTCCCCGCGCCGTCTTCCCCTCCATCGTGGGCAGACCTCGCCACCAGGGCGTCATGGTCGGTATGGGACAGAAGGACTCGTACGTCGGCGACGAGGCCCAAAGCAAGCGTGGTATTCTGACCCTGAAGTACCCCATCGAGCACGGTATCGTCACCAACTGGGACGACATGGAGAAGATCTGGCATCACACCTTCTACAACGAACTCCGTGTCGCCCCCGAAGAGCACCCTGTTCTGCTGACCGAGGCTCCCCTCAACCCCAAGGCCAACAGGGAAAAGATGACCCAGATCATGTTCGAGACCTTCAACACCCCGGCCATGTACGTGGCCATCCAGGCTGTGCTGTCTCTGTACGCCTCCGGTCGTACCACTGGTATCGTGTTCGACTCTGGTGATGGTGTGTCCCACACAGTTCCCATCTACGAGGGTTACGCCCTGCCCCATGCCATCCTCCGTCTGGACTTGGCTGGACGCGACTTGACCGACTACCTGATGAAGATCCTGACAGAGCGTGGCTACAGCTTCACCACCACCGCCGAGCGCGAAATCGTCCGTGACATCAAGGAGAAGCTCTGCTACGTTGCTCTGGACTTCGAGCAGGAGATGCAGACTGCTGCCTCCAGCTCCAGCTTGGAGAAGAGCTACGAGCTCCCTGACGGTCAGGTGATCACAATCGGAAACGAGAGGTTCCGTTGCCCCGAGGCTCTCTTCCAGCCATCCTTCCTGGGCATGGAGTCTGCCGGTATCCACGAGACCACCTACAACTCCATCATGAAGTGCGACGTCGACATCAGGAAGGACTTGTACGCCAACACCGTCCTGTCCGGTGGCAGCACCATGTTCCCCGGCATTGCCGACCGTATGCAGAAGGAGATCACTGCCCTGGCCCCGCCTACCATGAAGATCAAGATCATCGCTCCTCCCGAGAGGAAGTACTCCGTATGGATCGGTGGATCCATCTTGGCTTCTCTGTCTACCTTCCAGCAAATGTGGATCAGCAAACAGGAATATGACGAATCTGGCCCATCCATTGTTCACCGCAAATGCTTCTAA
>Hdu.evm.model.contig30.236
ATGGGGTTTGAGAAACAAATAGTCATTGATGCTAGGGCTCATCTGATCGGACGCCTGGCTTCTATTGTAGCCAAGGCTATTTTAGCAGGTCAGAGAATAGTTGTCGTGCGATGTGAAGAACTCAACCAAAGCGGCAGCTTCTACCGGAATAAACTTAAATACCTAAAGTTTCTTCGATTGAGGTGTAATGTGAAGCCTTCTCGAGGCCCCTTCCACTTCAGAGCTCCCTCCAAGATTTTCTACCGTGTCGTTCGGGGGATGATTCCCCACAAGACGAAGCGAGGTGTCGAGGCAATGAAGAGACTTAAGGTCTTTGAAGGCATGCCACCTCCTTATGACAAACAAAAGCGAATGGTAGTTCCCGGAGCTCTAAGAGTCCTCAAGCTTCGTCCCGGCAGAAAGTTCAGCGTACTGGGTAGACTGTCACATGAAGTTGGATGGAAATACAGGGATGTTCTTGCAACTTTAGAAGAGAAGAGAAAGGCGAAGTCTAAAGTTTACTATGAGCGCAAGAAAAAGCTAGTGAACCTGAAGGAGAAAGCAGCGGCAGAGTCTCAAGAAGTGAAGAGGATTAATGCTGAACTGGTCAAATTTGGCTACTGA
>Hdu.evm.model.contig32.21
ATGGAACAAAGCGCTGAGGGAAACCCCGAAAGACTTAGTCTCTCTCCGCTCACCAGAATCCAGGAAAAGGAGCACTTTCAAAGTCTTAACGAGAGACTGGAGGACTACATTGATAAGGTGAAAAGCCTCAAGGGAAGAAACGCGGGATTGGAAGCGGAAATTACTGCCCTCAGAGATGACATTAAGGGTGCGACCCAGAATGTGAAGGACTTATATGAGCCCAAACTTGCCGCAATACGTGCCCTCATTGATAAGACCGCCAGGGAGAAAGCCCGCCAGCAGCTTCTTGGCCAGGGTTTGGATTCTGACAACAGGAGGCTGGAAGATGACATTGCTGCACTGGAGAAGAAGAAAGAAGACCTGCAGAACAGACTGGACTCCACCACACAGAAGACCACCACCACGGAGGGAAAGTACAGGAACGCTGTCAAGGACAAGCTAGATCTCGCCGGCCGTCTCAAGGAAGGAGAGAAAGAGTTGGACGACCTGAGGAAGCAGTACGACAGGCTCTTGAAGAGAGTGGAAGATGCCACCGTGGATCGCGTCGATCACAACAACAAGATCATGTCCCTGACAGAAGAACTCACCTTTAACAAGAAGAAGAATGCCCTGGAGCTGGACACCCTTCGTGATGCAGACAGCCGCGTTGCCATGGAGAAGTCTCAGATTACCACGGACATTACGGACCAGGTCGACGGCCAACAGGACGACCGCATCCAAGAACTGAAGGACCGCAGCAAGCTTGAGTGCGACCAGTTGAAGCAGGAGCTTGAGATGGTCTACGGTGACCAGATTGAGAAGTTGCAGACTCAGAATGCTCGAGATGCTGAGAACATTGGAAGTCTTTCCTTGTCGGTGAGGGATTTGAATGAGAAGGACGCACTCTCAGACAGGGAGCTGGCCAAACTCAAGGACCAGGCGGAGCAACTGAAACACCAGTTGAGGCACCAAGCTGAGGATTTGGACAAGATCAAGGAGGACCGAAAGGACGAGGTGAGGCGTCTGATGAACCAGCAACAAGACCTCCGCGACCGCCAGGACGGCAAGATGAAGGAGTTCAAGCATCTCTTCGATCTCAAGATAAAACTGGACAAAGAGACAGAGAGGTATCGCAAGCTGTTGGAGGGAGAAGAGAACAGGTTGAACATTGTGCCGAGCCCCGGTACCAAGAGACGCAAGCCGCCGCCTGTTGACACCCAAGACAGTCCCTGCAGCCCCCCGAAGAGGCCCAAGCACCACATTGAGAAGCAAACGGTCAACCAGGCCAACGTGTCCTCCACTGCTTTGGACTACATTCAGATCACCGACGTCGATCTCAGCGGAGCCTACATCAAGCTGAAGAACACTTCCGATCAAGCGGAGAGCCTGAGCTCCTTCAAGCTGGTGCACACAGTGCTGGACAGTGGAACAGAGGACGTCTTTGTCTTCCACCAGAGGTCCCGGCTCAAGGGAGGAGTCATGGTCTCAGTGTGGGGCTACAAGGCGGGAGTGGACCACAACCCTCCTTCCGACGTCATCTGCAAGCACATTCCTTTCTGGGGGGTTGGCAAAGACACAGAGACGCAGCTCTTCAACAACAAAGGAGAGGTGATGGCCACTTATGTTCAGCACAAGCAGCACACGTCCTCCATCCACTACACCAGTGACGACCCCACTGGTGACGGCATGGAAACCGATGGCCCCGCCACTTCCGAGGACGAGGGAGTGGCGACCACCACCACCGAACCGCAGCTACCCAAAGACACTGGTGAAGACAGCGACGATGAAGAGAAAGAGGATGAGGAATTACCACAGGGAGAGCTCTTTCACGAGGAAGATCAGGCACCGGAACAGGGTGATGAGAACAGAGGCCAGAACAGGAGCTGTACCATTGCTTAG
>Hdu.evm.model.contig87.143
ATGGCAAATGTTCGCAAAAAGTTGGTAATAGTTGGGGACGGGGCCTGTGGTAAGACATGCCTCTTGATAGTGTTCTCTAAGGACCAATTCCCCGAGGTCTACGTTCCCACAGTCTTTGAGAACTATGTGGCAGACATTGAGGTAGACAGCAAGCAGGTCGAGCTGGCTCTGTGGGACACGGCCGGGCAGGAGGACTACGACAGACTTCGGCCCCTCTCGTACCCGGACACGGACGTCATCTTGATGTGCTACTCCATCGATTCTCCGGACTCTCTGGAGAACATCCCCGAGAAGTGGACGCCGGAAGTGCGGCACTTCTGTCCCAACGTCCCCATCGTTCTCGTGGGCAACAAGAAGGACCTCCGAAACGACGAGAACACGCGGCGGCAGTTGGCAAAGAACAAGCAAGATACAGTCAAGCCGGAGGAGGGTCGAGCAATGGGGGAGAAAATCGGAGCCTATGCCTTCCTGGAATGCTCCGCCAAGACCAAGGAGGGCGTTCGTGAAGTCTTTGAGACAGCCACCCGAGCGGCCCTCTCTCGGCAAAAGAAGAAGAAAGGCAAATGCACCCTTCTCTAG
>Hdu.evm.model.contig90.47
ATGGCTGACAGAAGAGATGTTACACGAGAAGATAGCACACCGGGACCTTCTAATTTAATATCCCCAATGACCCCAGCAACAAGGCTATTACATTCTCATTTAGCTGCCTCCCCGGGTCCCCCTATCCCTGGCCCCGGCCCGGCCACCCCGGACTCCGTTCTGATGCCCCCTCCCACCCTGCGACCGCCCCCGTCCAACCAGTCCGGTGTAGGCCCGGTATCCACCGGCTACATGAACTTCCAGCCCAGCCCCCAGTTCAGCCTGCCCTCCGTGCCCAGCCCGGCCATATCTGCCGAGCGCTCCGGCATTGTACCCGAGCTACAGAACATTGTGTCCACGGTCAGCCTGATCTGCAAGCTGGACCTAAAGACCATTGCTCTCAAGGCACGCAATGCAGAGTACAACCCTAAGCGTTTTGCCGCAGTCATCATGCGGATTCGAGACCCTCGCACCACCGCCCTCATCTTCAGCTCCGGGAAGATGGTCTGTACGGGAGCCAAGAGTGAAGAGAAGTCGCGGCTGGCGGCTAGAAAGTATGCCCGCGTCATCCAGAAACTGGGATTCCCTGCAAAGTTCACTGAATTTAAGATTCAGAACATGGTTGGTAGCACCGATGTGAAATTCCCCATTCGTCTGGAGGGACTAATGCACCAGCATGGAAAGTTTGCCAGTTACGAGCCTGAGCTCTTCCCTGGCCTAATCTACCGGATGGTGAAGCCCAGGGTGGTTCTGCTGATCTTCGTGTCCGGGAAGGTTGTCCTCACGGGAGCCAAGGAGAGGACAGAGATCATTGAGGCCTTTGAGAACATCTACCCCATTCTCCTGCGCTTCAAGAAGTCCTGA
>Hdu.HADA01000668.1
ATGGCTGTAGGCAAGAACAAGCGACTTAGCAGAGGAAAAAAGGGCTCAAAGAAAAAGATAGTGGACCCCTTTGTCAAGAAAGAGTGGTATGATGTAAAAGCGCCTATCATGTTCGACACAAGGGTTGTCGGCAAGACTCCAGTCACCAAAACCACTGGCAAAAAGCTGGCCTCTGATGGACTGAAGGGACGAGTGGTTGAGTGTGCCCTGGCTGACATCCACAAAGGAGACACAGCCTTTAGAAAGTTCAAGCTCATTATTGAGGAGGTTCAGGGTAGGGACTGCCTGACCAACTTCCACGGCATGTCACTGACAACGGACAAACTTCGATCCCTAGTGAAGAAGTGGCAGACTCTGATTGAGGCCTATGTTGATGTGAGGACCACTGACAACTACCTCTTGAGAGTGTTTGTGGCTGGATTCACCAACCGGTCACAAAACCAAGTCAAGAAATGCAACTACGCACAGTCCTCTCAAATACGAACCATTCGTAGGAAAATGGTTGAAGTGGTCCATAAGGAAGTCAGTGCAGGAGACTTGAAGGAGCTCGTCACAAAATTGATTCCTGACAGCATTGGTCGTGAAATTGAGAAGAGTACCCAGTCCATATACCCTCTGAAGGATGTCTATGTGAGGAAAGTTAAGATCCTAAAGAAGCCCAAGCATGACATTGGTAAACTGCTGGAATTACACGGGGAGATTGGATCTTCGGGTGGAAAAGGACAAGCAGTTGTCAAGGAGCCCCCAATCCAAGAAAGTGTCTAACA
>Efl.m.1105_g.1105
ATGGCTAGCATTCGCAAGAAGTTGGTCATCGTTGGTGATGGTGCCTGTGGCAAAACGTGTCTGCTGATTGTGTTCTCCAAGGACCAGTTCCCTGAAGTCTACGTTCCCACCGTGTTCGAAAATTATGTAGCTGACATTGAGGTGGACGGCAAGTGTGTCGAACTGGCCCTCTGGGACACAGCAGGTCAGGAGGACTACGATCGTCTCAGGCCCCTCTCTTACCCTGACACGGACGTCATCTTGATGTGCTTCTCAATCGATAGTCCCGACAGTTTAGAAAACATCCCCGAGAAGTGGACTCCCGAGGTTCGCCACTTCTGTCCCATTGTGCCCATTGTGCTGGTCGGGAACAAGAAGGATTTAAAGTTTGACGAAGCCACGAGACGAGAGCTGCAAAAGAGCAAGCAAGAGCCGGTCAAGACTGAGGACGGGCGCGCCATGTCAGAGAAGATTGGAGCTTACGCCTATCTTGAGTGCTCGGCGAAGATGAACGATGGAGTTCGTGAGGTGTTTGAGACAGCCACACGTGCCGCCCTGCAAACAAAGAAGAAGAAGCACTCAATCTGCAACCTGCTCTGA
>Efl.m.1283_g.1283
ATGATTGAGGCTGTAGTTGATGTGAAGACAACAGATGGCTTCCTTCTAAGGGTGTTCTGCATCGGTTTGGCGGTTGGTAAGAACAAGAGACTCACGAAAGGAAAAAAGGGCACGAAGAAGAAGATCATCGACCCGTACACAAGAAAGGAATGGTACGACGTCAAGGCTCCAGCAATGTTTGCCGTCAGGAACATTGGCAAGACCTTGGTGAACAAAACCCAAGGCAAAAAGCTTGCCAGCGACGGACTTAAAGGACGTGTTTTCGAAGTGTCACTCGCGGACTTGCAGAACGATGAAGTGGCCTTCAGGAAGTTTCGTCTCATTTCGGAGGATGTGCAAGGCAAAAACCTTCTAACGAATTTTCATGGAATGGACATGACGACAGACAAGCTGAGGTCTCTTGTCAAGAAGTGGCAGACAATGATTGAGGCTGTAGTTGATGTGAAGACAACAGATGGCTTCCTTCTAAGGGTGTTCTGCATCGGTTTTACAAAGAGGCAACCCAATCAGATCAAGAAGACAGCCTATGCTAAGACTTCCCAGTGCAAAAAACATCCGCAAGCGAATGGTTGA
>Efl.m.9314_g.9314
ATGGCTTCAGACAATGGGCAAAAAGAGCGCCAGGAAGGAAAGGGCATTGTGATTCCAGACAACCACGTTGGTTACGATTTGAAACAGTTTTGTGTTCCAAAACATTATGACGGAGACCTAAATAGTGTATTGCTACCAAGAGGACTCATTCTGGACAGAGTGGAAAAGATGGCGCAGGAAGTGTGGCAGGACATCTCTGCCCCTCTTGTAGCCCTGTGTGTCCTCAAGGGAGGCTACCAGTTCTTTACTGACCTGCTCAACTACATCAAGACACACATGCACAACACAGTTGCTCAGTCTTTTCAAATGCAGGTGGATTTCATTCGGCTCAAGAGCTATCATGGCACAGATTCCACTGGTGAGGTGCAGGTGATTGGTGGGGATAATCTGGAAAAGCTGAGAGGGAAGTGTGTTCTCGTTGTGGAAGATATTGTGGACACTGGAGCCACTATGGTCAAGCTGCTGAAAGTTCTGAAGCAATACGAGCCAAAGAGTGTGCATGTGGCCAGCCTTCTTGTGAAGAGGACATCAAAAAGTTGTGGTTATCGTCCAGACTGTGAGTGA
>Efl.m.11949_g.11949
ATGCTTCCTCACAAGACGAAGAGGGGAGCGGAGGCCCTGAAGAGGCTCAAGGTGTTCGATGGTATCCCGCCACCGTATGACAAGAAGAAGAGAGTGGTCGTTCCTACCGCTTTGCGTGTTCTGAAACTGAAACCAGGGAGGAGGTTCTGTGTTCTTGGCCGAGTGTCACAAGAGGTTGGATGGAAGTACCAGGAGATCCTCAGTACTCTGGAGAAGAAGAGAAAGGCAAGAGCAGCAGTTTACTACAAGCAAAAGAAGCAATTGACGCTGCTGAAGAAGAAGGCAGAAGAGAACGCCAAGCCTCAGCTCCAAGAAATAAATCTGAAACTGAAACCAGGGAGGAGGTTCTGTGTTCTTGGCCGAGTGTCACAAGAGGTTGGATGGAAGTACCAGGTGAGTGCTGTTGCATGA
>Efl.m.14207_g.14207
ATGTTGGTGATGGGGGTGAATGAAGACACTTACAATCCTGCAACCATGCACGTTGTTAGCAATGCCTCTTGCACTACCAACTGTCTGGCTCCCCTCGCTAAAGTCATCAACGACAGGTTTGGCATTGTTGAAGGTCTTATGACCACTGTACACTCCTACACTGCAACTCAAAAAACGGTGGATGGACCCAGTGGTAAAGAATGGAGAGATGGGCGTGGAGCTGGTCAGAACATTATTCCAGCCAACACTGGAGCAGCCAAAGCTGTGGGCAAGGTCATCCCATCACTGAAGGGAAAGCTCACTGGCATGGCCTTCCGTGTCCCCACACCAGATGTGTCTGTTGTTGACTTGACTGTGCGTCTGGAGAAGAAGGCCACCTATGACGAAATCAAGAGGGTTATTAAGGAGGCCTCACAATCGGACCAGCTCAAGGAGTACATTGCTTACACTGAAGATCAGGTTGTGTCATCTGATTTCATTGGTGACACACACTCCACCATCTTCGATGCTGGTGCTGGTATAGCTCTCAATGATAACTTTGTGAAGCTTGTGGCCT
>Efl.m.16996_g.16996
ATGGAGAAGATCTGGCATCATGCCTTCTACAATGAGCTCCGAGTGGCCCCAGAGGAGCACCCAGTCCTCCTGAGTGAGCCTCCACTCAACCCAAAGGTCAACCGCAAGATGATGACCCAGATCATGTTCGAGACCTTCAACACCCCAGCCATGTACATCACAAACCAGGCTGTGCTGTCCCTATATGCCTCTGGCCGCTCCACTGGTATTGTGTTTGACTCTGGTGATGGTGCCTCCCATGTAGTGCCCATCTATGAGGGTAACGCCCTCCCCTACGCCATCCTTTGTCAGGATTTCAGTGGTCGTGACCTGACTGACTACCTGATGAAGATCCTGACAGAGCGTGGGTACTCTTTCACTACCATTGCCGAGCGTGAAATTGTCCGTGACATTAAGGAGAAGCTGTGCTACGTTGCCCTGGACTTCAAGCAGGAGATGCAGACCGCTGCCCAGAGCTCCAGTCTGGAGAAGAGCTACGAGCTTCCCGATGGTCAGGTGATCACCATCGGTAACGAACGATTCAGATGCCCAGAGCCATTGTTCCAGCCCTCCTTCCTGGGCATGGAGTCCACAGGGATTCACAACGTCACTTGCAACTCCATCGTGAGGTGTAATGAGGATATCAGGAAGGACCTGTACGCTAACATCCTCCTCTCTGGAGGTAGCACCATGTTCCCTGGCATGGCCGACAGGATGCAGAAGGAGATCACTGCCCTGGTCCCACCCAACACAAAGGTCAAGGTCATTGCTCCTCCTGAGCGCAAGTACAGTGTCTGGATTGGTGGCTCCATCTTGGCCTCCCTGTCTACCTTCCAGCAGATGTGGATCTCCAAGCAGGAGTATGATGAGTTTGGTCCATCCATTGTCCACAGGAAGTGCTTCTAG
>Efl.m.27899_g.27899
ATGAACGTGTTTCACGTCGTTGGTACTCTGTGTGCGCGCTTGTGTGCGTGTTTGTTTGTGTTCTTGCAGCAACAAATATTGCCACGTACACCCAGTGAACACCCCACTCCCACAACCAACAATCCGACGAGCTTAATGCCCCCGCCTTCTGCGCCTCCGTCGCACCACTTGCTGCATTCCATTTCGGCGCCTTCCCCGGCCGGTCTCTATCCTAACCCCGTGTCGCCGCGCACGCCGCTGTCGTCAGCAGGCGTCACTCCTGAAAGCATCGGCATTGAACCACAGCTTCAAAACATTGTGTCCACTGTAAATCTTGGCTGCAAATTGGACCTCAAAAAGATAGCCCTTCATGCAAGAAACGCAGAGTACAACCCTAAGCGATTTGCTGCGGTCATTATGCGCATCAGGGACCCCAGGACAACAGCCCTGGTGTTTAGCTCGGGAAAAATGGTGTGCACAGGAGCAAAAAGTGAAGACCTTTCCAGACTGGCTGCTCGTAAGTATGCAAGGATCATTCAGAAGCTTGGCTTTCCAGCACGTTTCATGGAGTTTAAGATACAGAACATGGTTGGCAGCTGTGACGTCAAGTTCCCTATCCGTTTGGAAGGCCTGGTTGTTCAGCACTCCCAGTTCTCAAGCTATGAGCCTGAGCTTTTCCCAGGGTTGATCTACAGAATGGTGAAGCCGAGAATTGTGCTGCTCATCTTTGTGTCAGGAAAGGTTGTGCTGACCGGTACGTACGTATGTGTGTGTGTGTGTGTGTGTGTGTGTGTGTGTGTGTGTGTGTGTGTGTGTGTGTGTGTGTGTGTGTGTGNNGTT
>Efl.m.31108_g.31108
ATGGCATCCCCTGGCGCTTCGTTGGTGGACACTGGTGTTTCCACTCCGGGGAGCACTTCCCGGTCAACTCGAGTACAAGAAAAGGAACAACTCCAGGAATTGAACGGTCGTTTTGTCAACTACATTGAACAAGTGCGTAAAGTAAAAGAGGAGAAGCTGATTTTGGAAGCTGAACTTCAGCGCTTGAAAGAACACGAAAATAGCGAAGCGGATCGCATCAAAGCTTTACTGGAGAATGAACTGGCGGATGCCCGCGCTCTTATTGACGAAACCGCAAGAGAGAAGGCACAGCAGCAACTACAAGCCGCTCAGTACAAGGCTGAAGCCGATGAGCTGAAAGCAGATGTCAAGGAGCTGAACGAAAAAGTAACATCAATTGAGCAAAAGTTGGATACTGCAGAAACAAGGAACAATAGTCTGGATGCGCAGCTAAGAACAACCATTTCAGAGAGAAACAAGCTTCAGAAACAGGTGAAAGATTATGAGGCAGAGATTGGAGAGCTAAGGGAGAGGATTGAAGACCTTCAGGACTCCTTCAACAAGGAAACACTCAACAAGGTTGCTCTGCAGAATGAGATACAGACTCTGAGAGAGGAGGCTGCCTTCAACAAGAAGATGCATGATGAGGAAGTTGCAGCTTTGAAGAATAAGCTACGTGGAGCCTTTGGAGACTCGACTGACTTTGCCCGGGACATAGCCCAGCAACTAGAGGCGAAGCTGGGTAGGAACATTGATGACCTGCGTGACCGCATAGAGCAGGAGGTGGCCCATCACAAGAAGCAAATGGAAGACACCTATACGGATAGGATTAATAAGCTGGAAGATCAGGTTGCCCGGGAGACAGATGCAATCCGGCAGCTGCAGTCTCAGCTGAGGGAGCAGAGAGGCAAGTTGAAGGACGCTCAAGATGATGTTGCGCGACTGCAGAAAGAGAATGGAGCGTTGGAGGATAGCTGTCGTCAAAAGGATGATCAGCTGGCACGTCTGGAGCAGGATTATGGAGACCAGATTGGTCAGCTGACTGAGGAGCGTCGTGTGTTAAGGCACAACTACGATGATAAGCTGAAGGAGTACGAACAGCTGCTTGACCTGAAGCTGCAGCTGGACCACGAGATAGCCACTTACCGAGCCCTGCTGCAAGAGGAAGAGAACAGGCTGAATATAACCCCTTCACCACCAAGACGTCGCCCAAGGCCGGTGCAGTGTCCCAGCTCTGAGCCTCCTCCGGCCAAGAGGACTCGAGTTGATGGAGACGATACTGCTTCCGTTCAGATCTCTGATGTGGATCCTGCAGGAAGGTTTGTGCAGGTGAAGAACATGTCAAACCAGGTGGAGCATTTGGGTGCCTTTCGTATAGTCCACTCTGTCGAGGCTCCAGATGGTACCACTTCAGAGACTGTGTTCCGGTTTCATCATAAATCCAAACTTCAGGCCCAAGCAGCAGTCAAAGTCTGGGCATCAAAGGCTGTTGGTGCGACACATAGCCCACCTGCTGACATCATATGGAAGGGCATCGAGATGTGGGGATCTGGTCCCAAGACTGTTACTAAACTGATGAACGGCCATGGAGATGTGGTGGCGTCATTTACTCAACGTGCTCCTGGGGAAGAGTCGGAACCTATTGTGGCACTTAAGGAGCCAATCCAGGACACCTCGATCCACACCTTCCCTCGCCTCCCAGAGGATCCTGTGGATGATGCAGGCCCTAGCAGTGATGACCCCACCCACCCCACCCTTGTAGACGTCGAGCCTCAGATGCAGTCTGGCTCTGAACACATGTTTCACCAAACAGGGGATCCATCTACTGTGAGGCAGCGAGAGAGCTGTGTAGTGTCTTAG
>TRINITY_DN24_95078
ATGTGTGACGACGACGTTGCCGCTCTTGTTGTGGACAATGGCTCCGGTATGTGCAAGGCCGGTTTCGCCGGTGACGATGCGCCACGCGCCGTCTTCCCGTCCATCGTCGGTCGCCCCCGCCACCAGGGTGTGATGGTCGGCATGGGCCAGAAGGACAGCTACGTCGGAGACGAGGCCCAGTCCAAGAGAGGTATCCTCACCCTCAAGTACCCCATTGAGCACGGTATCGTGACCAACTGG
GACGACATGGAGAAGATCTGGCATCACACCTTCTACAACGAGCTGCGTGTCGCCCCCGAGGAGCACCCCGTCCTGCTCACTGAGGCACCGCTCAACCCCAAGGCCAACCGTGAGAAGATGACTCAGATCATGTTCGAGACCTTCAACACCCCGGCCATGTACGTCGCCATCCAGGCTGTGCTCTCCCTGTACGCCTCCGGCCGTACCACCGGTATCGTCATGGACTCCGGTGACGGTGTCTCCCACACCGTGCCCATCTACGAGGGATACGCCCTGCCCCACGCCATCCTCCGTCTCGACTTGGCTGGCCGTGACTTGACCGACTACCTGATGAAGATCCTGACCGAGCGTGGCTACTCCTTCACCACCACCGCCGAGCGTGAAATCGTTCGCGACATCAAGGAGAAGCTCGCCTACGTCGCCCTGGACTTCGAGCAGGAGATGGCCACCGCCAGCCAGAGCTCCTCCCTGGAGAAGAGCTACGAGCTTCCCGACGGTCAGGTCATCACCATCGGAAACGAGCGATTCCGTTGCCCCGAGGCTCTCTTCCAGCCATCGTTCTTGGGAATGGAGCAGTCCGGCATCCACGAGACCACCTACAACAGCATCATGAAGTGCGACGTCGACATCCGTAAGGACCTGTACGCCAACATCGTCCTGTCCGGTGGTACCACCATGTACCCTGGCATCGCTGACCGCATGCAGAAGGAGATCACCGCCCTGGCCCCACCCACGATGAAGATCAAGATCATCGCCCCACCGGAGCGAAAGTACTCCGTATGGATCGGTGGCTCCATCCTGGCCTCCCTGTCCACCTTCCAGCAGATGTGGATCTCCAAGCAGGAGTATGACGAGTCCGGTCCCAGCATTGTCCATCGCAAGTGCTTCTAA
>TRINITY_DN1202_3188
ATGGCTGCCGAAAGTTCGACGAAGGAGACATGCATCGCGATTCCGGATGACTTCCAGGGCTATTCACTGGACATGTTCTGCCTACCTCTCCACTATGTGGACAAGGTGGAGAGTGTCCTCATTCCCAAGGGCATCATAATGGACAGGACGGAACGTTTAGCACGTGACATCTTCTCCGACATGGTGGCCAACCAGTGCACCAGCCCGCAGTCGACACCGCTGGTTTGCCTGTGCGTACTGAAGGGCGGCTATCAGTTCTTCGCCGACCTGGTCGAGTTCATCAACAAGTGCAACCGTGTGCACAACAGCTCCTCCATTCAGATGTCTGTGGATTTCATTCGACTGAAAAGCTACGAGAATGATGAGAGCTCTGGCTCCGTGCGTATCATTGGCAGTGATGACTTGTCGTCGTTGAAAGGAAAGAACGTCTTGGTGGTGGAGGATATTGTTGACACCGGCAGGACGATGCAGAAGCTGCTTGGCACACTGGCTCAGTACGAGCCCAACACCGTCAAGGTAGCCAGTCTGTTGGTCAAGAGAACGTCGAAGAGCAGTGGATACCGGCCAGACTACATTGGCTTTGAGGTGCCAGACAAGTTTGTTGTAGGCTACGCTTTGGACTTCAACGAGTACTTCAGGGATCTACATCATATTTGTGTCATCAGTGAGTTCGGCAAGACGACGTATTCCGTATGA
>TRINITY_DN8809
ATGGTGAACGTTGGAATCAACGGATTTGGCCGCATTGGCCGCCTGGTGCTGCGCGCTGCCCTGCGCAACCCAGCTGTGACGGTCGTGGCAGTCAACGATCCCTTCATTGACTTGGACTACATGGTGTACATGTTCAAGTATGACTCCACACACGGCCCGTTCGAAGGCGACGTCCATGCTGCTGATGGCAAGCTCGTTGTCAATGGCAACGCCATCACTGTCTTCTCCTTCCGTGACCCGAAGGAGATTGGCTGGGGTTCCGCGGGGGCCGAGTATGTGGTGGAGTCGACTGGTGTGTTTACCACCACCGAGAAGGCATCCGCTCACATGACGGGTGGTGCCAAGAAGGTGATCATCTCGGCGCCATCTGCCGACGCACCCATGTTTGTGATGGGCGTCAACCACACGGAGTACCAGAAGGACAGCATGCACGTTGTCAGCAATGCATCCTGCACCACCAACTGCCTGGCTCCTCTTGCCCACGTCATCCACCAGGCGTACGGCATTACTGAGGGTCTCATGACCACTGTGCATGCCACCACTGCTACCCAGAAGACCGTTGATGGCCCGTCTGGCAAGAAATGGCGTGATGGACGTGGCGCGGGACAGAACATCATCCCGGCTTCCACCGGTGCTGCCAAGGCTGTTGGCAAGGTGATCCCATCCCTGAACGGCAAGCTGACGGGCATGGCTTTCCGTGTGCCCGTTCCTGATGTGTCCGTTGTGGACCTGACAGTGCGTCTGGACAAGCCTTGCTCATACGAGGACATCAAGAAGACCATGAAGGAGGCGTCTGAGGGCCCAATGAAGGGTTTCCTCGGCTACACTGAGGACCAGGTTGTCTCCAGTGACTTCATCGGTGATGCTCGCAGCTCGATCTTTGATGCTGCTGCTGGCATTCAGCTCAACGACCGATTTGTCAAGCTGATCTCCTGGTATGACAACGAGTGGGGCTACAGCAACCGTGTCGTCGACTTGATGGCATACATGGCCAGCTCCTAG
>TRINITY_DN9368_99323
ATGTCGTCCACGCCAGGGGGAGTGATGCTCCAGTCGCCACTCTCCTCTCCCGGCAAGCTGTCGCGCCAGCAGGAGAAGGAGCAGCTCTCCGAGCTCAATGGCCGCCTTGCCATGTTCATGGATCGTGTCAAGACGCTGCGGCTGGCCAACGAGCAGCTTCGCAAGGAACTGGACGACGTCAAGGCGGCGGCCGCCCGTGAGCTGGCCGACGCTCGGCGCATGTACGACCAGGAGGTGGCCGATCTTCGGCGCGTGCTGGACGACACTGCTCGCGAGAAGGCCAAGAACCAGATCCATGCGACCAAGAACGAGGTCTTGGCCAACGAGCTCAAGGCGAAGCTGAAGGCCGAGACCGACGCCCTGGTCGATGTCCAGCGGCAGCTGCGAGCCCTCCAGCAGGAGGTCGCCAAGAAGGACGGCGAGCTCCAGGCGTCGCTGCGCGACTCGCACGCCTTGCGCCGCGCCAACAAGGACGCGGAGAAGGAGGCGGCCGATGCACGTAAGCATGCCGACAGTGCACAGGGCAAGCTGGACGCCGAGACGGTGGCACGGGTGGACGCCGAGAACAACCTGCAGTCCATGAAGGAGGACATGGAATTCAAGCAGCAGATGGCTGAGAAGGAGCGTCAAGATGTCTATGCCAAGCTGGCGGCGAAGGAGCGAGAGCTCGCAGCGACCGTTGCCGAGTTCCAGGCGCGCCTGGACGAGCAGCACTCCAAGGAGTTGGACGACCTGCGCGAACAGTTTGACCTGGATTTGACAGCCCAACGTCAGGAGCTGGAGCGAGTGGCAGATGAGAAGTATCGCCAGGTTGCTGACCGCGCTGACCGAGAGAAGGCATTGGCCAAGTCTCTGATGGACGAGAACCGAAAAGTGCGCGATAACGCCCAGGGGCTGAAGGATGCCAACACCGTGCTTGAGGCCAAGAATGGCGAACTTCAGAAGCGCCTGGACCACATGGACCAGGATAGGCAGGCCGAACGGGCGCAGAACGACAAGCGCCGTCGCGAGCTAGAGGACGACCTCGCCGCTGCCCGCGAGGAGAACGACGGCTATCGCCGTGCCTATGACGACCTCCTCGACGTTCAGACGCGGGTGGACAACGAAATCCAGACCTACTCCGCGCTGATGGAGATGGAAATGCCAAAGGGCCAGAAGCGTGGGAGGAAGCGTCGCGCAAATGCCGCGGAACCGGAGGACCAGGCGATGGTGGTGATCCGCGAGGTTTCTGCCGACGGACTGTTTATCCGCCTCACCAACACGGGTGGCGAGGACATCTCCCTTGGTCACTGGAAGGTGGTCTGCGGTGACAAGACGCACAAGTTTGGACCGCGGTTCGTGCTCAAGGCCCGTTCCACAATCACGCTGTGGGCAACCGACAGTGGTCGCCAGCATCGCCCTCCAAGGGACATAGCCGTCAAATCTTGCAAGTTGTGGCCTGTGGCTGATCCTCTCGCCTGTGCCCTGCTGAATGGAGCCGGAGAGGTCCACTATGAGTTCCAGGGCCGTACGTCCCGGGATGAGGCTGAAGGAGGCGGTCAGCAACACGAGGGTGTGTCACAGTCGGAAGAGCAGCAGTCGCTGCCAAAGGAAGACCTCTTTCACATACGGGGCGATCCACCCAAGACTCCCGAAGGCGGCTGCACTGTGTGCTAG
>TRINITY_DN9655_ 124502
ATGGCGGTCGGCAAGAACAAACGCCTCACGAAAGGCAAGAAGGGAGCGAAGAAGAAGATTGTTGATCCGTTCACGAAGAAAGAATGGTACGATGTCAAGGCTCCCTCGATGTTCGAGAAGCGCAACATTGGCAAGACCATGGTGACCAGAACTCAGGGCACAAAAATTGCTGCTGATGGTCTGAGAGGACGTGTCTACGACGTCTCTCTTGCTGACTTGCAAGGTGGCGAGGAGGTTGCCTTCAGGAAATTCTCACTTGTCTGCGAGGATGTCCGTGGCAAGAACTGCCTCACCAACTTCCATGGCATGAACATGACCACGGACAAGCTCCGTTCTCTTGTCAAGAAGTGGCAGACCATGATTGAGGCCTATGTTGACGTCAAGACCACCGACGAGTACACCCTGCGTTTGTTCTGCATTGGCTTCACCGCCAAGTCTCACCCCAAGACCCAGGTGCGCAAGACCAACTACGCACAGTCGTCTCAGATCCGCACCATCCGTCGCAAGATGGTTGAAATCATGACCAAGGAAGTCCAGCAGGCTGACCTGAAGGACGTCGTCAACAAGCTGATCCCCGACTCCTTCGGCCGTGACATCGAGAAGGCTTGCCAGTCCATCTACCCACTTCACAACGTCTTCATCCGCAAGGTGAAGGTGCTGAAGAAGCCCCGCTTCGACGTCAACCGACTGATGGAGTTGCACGGTGAAGGTGCATCTTCCGCGGCTGGACCAGCAGCCGAGGCCGGCGCTGCCGTCGACCGCGAGAACTACGAGCCCCCAGTTCAAGCCGAGGTCTAG
>TRINITY_DN12876_134664
ATGATCGAGACGCCCGACATCCTGAGGCCAGGAGGCAGCCACACCATGGCGTTTGAGAGGGTCATCCTAATCGACGGGCGCAACCATTTGCTTGGTCGTCTGGCGTCCACCATTGCCAAGGCCCTTCTCAGTGGTCAGAAGGTGGTAGTTGTCCGGTGTGAGGAGATCAACATCTCCGGCAGCTTCTATCGCAACAAGCTGAAGTACTTGAAATACCTGCGACTCCGTTGCAATGTCAAGCCTTCCCGTGGTCCGTTCCACTTCCGTGCACCAAGCAAGATGCTCCACCGAGTTGTGCGCGGTATGATCCCTCACAAGTCAGTCCGGGGTGCCGCGGCCATGAAGAGAATGAAGTTGTTCGAGGGTGTTCCTCCCCCATATGACCAGATGAAGCGCATGGTTGTCCCTGCCGCCCTCCGTGTCATCCGTCTGCGCCCTGGTCGCAAGTGGTGCCGTCTTGGACGCATCGCACAAGAAGTGGGATGGAAGTACCAGGATGTCATCTCCACACTGGAAGAGAAGCGCAAGGCCAAGGCCCTTGTGTACTACGAGAACAAGAAGAAGATTCTCAGAAAGAGAGTTGCTGCCGAGAAGCAAGAAGCCGCCAAACTCGCCCCTCTCAACCAACAACTTGCCCAACTTGGACACTAA
>TRINITY_DN41272
ATGACATCCATTCGCAAGAAGCTAGTAATCGTTGGAGATGGCGCATGTGGAAAAACCTGTCTGCTGATCGTCTTCTCCAAGGATCAGTTCCCTGAAGTATACGTCCCCACTGTTTTCGAAAACTATGTTGCGGACATTGAAGTTGAAGGCAAGAGTGTAGAGTTAGCTCTGTGGGATACGGCTGGCCAGGAGGATTACGATCGCCTCAGACCGCTGTCGTATCCTGATACCGATGTGATCCTGATGTGCTTCTCCGTCGACAGCCCCGACAGCTTGGAGAATATCCCGGAGAAGTGGACGCCGGAAGTCAAACATTTCTGTCCTAATGTTCCAATCATCTTGGTCGGCAACAAGAAGGATTTGCGAAATGATGACGCTACCAAGAAAGAGTTGGCCAAGATGAAGCAGGAGCCTGTCAAACCCGAGGAAGGCCGTGCGATGTCGGAAAAGATCGGCGCTTTTGCATATCTTGAATGTTCTGCAAAAAGCAAGGAGGGTGTGAGGGAAGTTTTCGAGACAGCCACGCGCGCTGCGCTGCAGGTCAAGAAGAAGAAGAAGGGCAAGTGCTTGCTGCTGTAG
>TRINITY_DN57007_41916
ATGGATAATCGCGACTCGATGTTGTCCCGCACCAGCAGTCTTGCGCCGCTCAGCAGCGCGGCGCCTCGTTTGGTTTCGCACGCGTCAAGTTCTGGCACATCGCTTCCCCCTCCTGGAGCAGCTGCCACAGCGTCCAGCTCAATGGATGCTAGTGCGCATAACATAGGCTCTGTGCCGCGACCTCTTCCCATGGCTGCTCCGGCCAGTCCAGCGATTTCGATGCCAGCAACTCCTGCAACGCCGTCTTCGTATGCTCCTCCTACTCCTTCGGGAATCGTGCCTCAACTTCAGAACATCGTTTCGACAGTCAATCTTGGATGCAAGTTGAATTTGAAAGACATCGCGCTCCATGCTAGGAATGCCGAATACAATCCGAAGCGATTTGCGGCCGTTATCATGCGAATCCGCGAGCCACGTACAACAGCCCTGATCTTCAGCAGCGGCAAAATGGTGTGCACTGGAGCTAAAAGTGAAGATAACTCACGTCTCGCCGCCAGGAAATATGCACGGGTCATCCAGAAGCTTGGGTTTGATGCGAAGTTCATGGACTTCAAGATTCAGAACATGGTGGGCAGTTGCGATGTGAAGTTCCCGATCAAGCTGGAAGGTCTTGTTCTGGCGCACGGTCAATTCTCAAGTTATGAACCCGAGCTTTTCCCGGGTCTCATCTACCGCATGGTCAAGCCTCGCATTGTCCTGCTCATCTTTGTCTCTGGCAAGGTGGTTCTAACAGGTGCCAAGGTGAGAGGTGAGATCTACCAAGCGTTTGAGAATATTTACCCGATTCTGAAGGCATTCCGTAAGTCGTAA
>Lhy.evm.model.OZ017783.1.600
ATGTGTGACGACGATGTAGCTGCTTTGGTGGTTGATAACGGGTCTGGTATGTGCAAGGCTGGATTCGCTGGAGACGATGCTCCCAGGGCTGTCTTCCCTTCAATCGTGGGTCGCCCTCGCCATCAGGGAGTTATGGTGGGAATGGGTCAAAAGGATTCCTACGTAGGAGATGAGGCCCAGAGCAAGAGAGGTATCCTCACCCTGAAGTACCCCATTGAGCATGGTATTGTAACTAACTGGGATGACATGGAAAAGATTTGGCATCACACCTTCTACAATGAGCTCCGTGTTGCCCCTGAGGAACACCCTGTGCTTCTTACTGAGGCTCCCCTCAACCCCAAGGCCAATCGCGAGAAGATGACCCAGATCATGTTCGAGACTTTCAACACTCCAGCTATGTACGTGGCTATCCAGGCTGTGCTTTCCCTGTATGCCTCTGGTCGCACCACTGGTATCGTGTTTGACTCTGGTGATGGTGTATCTCACACTGTACCAATCTATGAAGGGTACGCCCTTCCCCATGCCATCCTCCGTCTGGACTTGGCTGGCCGTGACTTGACCGACTACCTGATGAAGATCCTCACCGAGCGTGGCTATTCCTTCACCACCACTGCCGAGCGTGAGATTGTTCGTGACATCAAGGAGAAACTCAGCTATGTGGCACTTGACTTCGAGCAGGAGATGGGAACAGCTTCAAGCAGCTCCAGCCTTGAGAAGAGCTACGAGCTTCCTGATGGTCAGGTAATCACAATTGGCAATGAGCGCTTCCGATGCCCCGAGGCCCTTTTCCAGCCCAGCTTCTTGGGAATGGAATCTGCTGGTATCCACGAGACGGCTTATAACTCTATCATGAAGTGCGACGTGGACATTCGTAAGGACCTGTATGCCAATACTGTCCTCTCTGGAGGCAGCACCATGTTCCCTGGCATTGCTGACAGGATGCAGAAGGAGATCACTGCCTTGGCTCCACCTACCATGAAGATCAAGATCATTGCACCTCCCGAGAGGAAATACTCTGTATGGATTGGTGGCTCCATCCTTGCTTCCCTCTCGACCTTCCAGCAGATGTGGATCTCCAAGCAGGAATACGACGAGTCTGGGCCATCTATTGTCCACCGCAAGTGCTTCTAA
>Lhy.evm.model.OZ017791.1.63
ATGAGCACTGACCAGGCCGCAGTTTCTAGGAAAAGAGCCGGAGACCTCCACCCTGAACAAAACCTCTGCAAGAAATCCAAAATGGTTAACGTGGGAATAAACGGTTTTGGACGAATTGGACGCCTGGTGCTTCGTGCCTCAATAGAGAAGGGTGGAGTACAAGTGGTTGCCGTTAACGATCCCTTCTTGGATGTCAAATACATGGCATATCTGTTCAAGTATGACTCCACCCATGGCCGGTTCCGTGGCACCATAGAGGTGAAAGATGGCAAGCTGGTAGTCAATGGTACCGCTATTGAAGTATTTGCCATACGTGACCCCAGCACCATCCCCTGGGGCAAGTGCAAGGCAGAGTATGTGGTGGAATCTACTGGCATCTTCACGACCACCGACAAGGCTAAGGCCCACATTGATGGCGGTGCCACGAAAGTCGTCATCTCTGCCCCATCTGCTGACGCTCCCATGTTTGTGATGGGTGTGAATGAGAAGACCTATGACCCAGCGTCCATGCATGTTGTGAGCAACGCCTCATGCACGACCAACTGCTTGGCTCCTCTGGCAAAGGTCATCAACGACAAGTTCACCATTGTGGAGGGTCTCATGACCACAGTGCATGCCACCACTGCCACACAGAAGACTGTGGACGGACCTAGTGGCAAGAAATGGCGTGATGGGCGTGGTGCTGGTCAGAACATTATTCCTGCCTCCACTGGTGCCGCTAAGGCAGTCGGCAAAGTCATTCCCGAGTTGAACGGGAAACTGACTGGCATGGCTTTCCGTGTGCCTGTACCTGATGTCTCTGTGGTAGACTTGACTGTCAAGCTGAAGACAAACGCCACCTATGATGAGATCAAGGCAACCATGCGTGCAGCATCAGAGAGTGAAGCTCTGAAGGAGATTGTTGGCTTCACTGAGGATCAAGTCGTGTCCAGTGATTTCATCGGAGATACTCACTCCTGCATCTTTGACGCTGCAGCTGGTATCTCTCTCAACGAGAACTTTGTTAAGCTTGTGGCTTGGTATGACAATGAACTTGGATACAGTAACCGTGTTGTGGACCTGCTCACATACATGGCTTCCCGTTCATAA
>Lhy.evm.model.OZ017787.1.307
ATGGCGGTTGGAAAGAACAAGAGGTTAACGAAAGGGAAGAAAGGGGCAAAGAAGAAGATAATTGACCCCTTCACTAAGAAGGATTGGTATGATGTGAAAGCGCCTGCTATATTTACAGTGAGAAATATTGGCAAAACCCTTGTGACCAGAACCCAGGGAAAAAAATTGGCAAGTGACGGACTAAAGGGCCGTGTGTTTGAGGTGTCATTAGCCGACCTACAAAATGACGAGCAGTCGTTCAAGAAATTTCGTCTGATCTCAGAAGAAGTGCAGGGGAAAAATGTGCTGACCAACTTTCATGGTATGACCATGACCACTGACAAGCTGCGGGCACTCGTGAAGAAGTGGCAGACTTTGATTGAGGCCAATGTGGATGTCAAGACCACTGATGGTTTTCTTCTCCGTATTTTCTGCATTGGATTTACCAAACGCCAGCCCAATCAGATTAAGAAGACGTCGTATGCCAAGAGTTCGCAGTGCAGGGCCATCAGGAGGAGAATGGTGGAGATTATCACGCGGGAGGTCAGCCAGATTGACCTAAAGGAAACAGTCAATAAGCTGATCCCTGACAGCATTGGTAAAGATATTGAGAAGAAGTGTCAGTCTATCTACCCTCTCCATGATGTGTGCATCCGGAAAGTGAAGGTTTTAAAGAAACCAAAGTTTGACGTGGGTAAGCTGATGGACATGCATGGAGAAGGCGTGGGGGCCAAGGTGGATGGCACATACGAACCTCCTATCCAAGACTCTGTTTAA
>Lhy.evm.model.OZ017787.1.746
ATGGGATTTGAGAAGCAAATCCTGGTGGACGCCTCGGGGCACTTAATGGGGCGCCTAGCTTCCATAACAGCTAAAGCCATCTTACAGGGTCAGAGAGTTGTGATTGTGAGATGTGAAGAATTGAATATCAGTGGCAGCTTCTACAGAAACAAATTGAAGTACCTGAAGTACTTGAAGTATCGGTGCAATGTGAACCCCAGGCGTGGTCCCTTCCACTTCCGTGCTCCTAGTCGTATCTTCTGGCACACTGTGCGAGGGATGGTCCCACACAAGACCAAGAGAGGAGCAGAGGCTCTGAACAGACTGAAGGTGTTCGAAGGAGTTCCTCCTCCTTACAACAAACAGAAGAGAATGGTGGTGCCGGCTGCCCTCCGTGTGCTGAAGTTGAAGCCAGGACGTAAGTTCTGTGTGGTCGGCCAGCTCTCCCATGAAGTTGGCTGGAAGTATCAGGAAATTGTGAAAACTCTTGAAGAGAAGAGGAAAGCCAGAGCCCAGGAGTACTATGCACAGAAACAAAAAGCCAAGACTCTAAAGGAGAAGGCCATGAAGGTAGCCCAACCACAGCTAATGGAGATTAACAAGCAGCTGGAGCAGCTGGGCTATGCATAA
>Lhy.evm.model.OZ017779.1.866
ATGAGTCAAGAAACTTGTGATGATTCTGCAACATCCCCCAATTCTCGCAGGACACGCCTGCAAGAAAAGGTGGAGCTTGCTTCTTTGAATGACCGTTTTATGGTCTACAAAGAGAAGGTGCGCACTTTAACTGATAAAAACTGCCAGCTGAAGTATGAGCTGGAACAAGTGACTACAAGGGTTGGTACTGAGGCAGAAGATGTGAAGAGGCTTTATGAGGCTGAGTTGGAAGATGCACGCCGACTGATTGATGAAACTGCGAAGGAGAAGGCTAAACAACAGCTCAACGCTTCCAAGAATGCTTCCCGTGTTAAAGAGCTGGAGGCAGAGCTTAGGGATATGAAGGATGAGATCGATTCCTTGAAGGCGCGTCTGGCTATGGTGGAGAGGAATGCCGCCACCATGGATGCCCAAAGGAAAGCTGCATGTGGTGACAAAGCCGCCCTCCTAAAACAGATCAAGGACCTTGAGACGGAGAGGGATGAGTTGCGTGCTGCATTGGAGAATGAAACTTTGCAGAAGGTTGACTTCCAAAACCATGTCCAATCTCTCAAGGAAGAACTGGCCTTTAAACTGAAGGTCCATGAGAAGGAGGTGCAGAACATTCAGTGCAAGTCTAGTTTTGTGTCTTTCTCTGATGCCTTTGAGCCCACCAAGGTCGAATTTGCTATTGATGAGCTACGTGAGAATAGCGACACAATGATTGACCAATTGAAGGCCATGCTGGAAGCTGCCTACAGGGACAAGCTGGACAAGTATGAGAAGGAATCGGTCAGAGATGCAGCAATAATAGATCAGCTGAAGAAGGACATATTCAATCTGACTCACTCCATGGACGGCAGATCCAGTGATATGTCCAATTATGTGGCCCAAATTGAAAAGCTAAAGGCTCTCTGTGACAGCAAGGACAACGATGCGAACCGTGCCCGTCAGAGGCATGCGAGTGAGGTGGCAGTGCTGACAGAAGAGCTGCGTAACCTGAGGGCCACCTACGATGCCAAGCTGAAGGAATACGAGGACCTCATGGATCTTAAGGTCCAGCTGGACCAGGAGATAGACACATACCGTGCCCTCCTGGAAGTTGAGGAGTCTAGGCTGAACCTGTCCCCCACTCCTCGCAAGAGGCGCACAGCGGCACCACCGACCGACCAGATTGTGAAGAAGCAACGTGTGGAGACGCCTGTCTCCACCACTAAGTCCTCCTCCAAGGTCAGCTCCAGTGCTGCTGGCTGTGTGCAGATCTTCGATGTGGATCCTGAGGGCCGCTTTGTCAAGATCAAGAACCTCTCCTCCTCTGCTGAATCTGTGGGAGGCTTCAAGATTGTGCATGAAGTTGAAGGCGTCAGTGATGTCACCTTCAAGTTCCACCAGAAGTCCAAGCTGCAGGCTGGAGCCTCTGTCACCGTGTGGGGTTCTGAGGCAAGTGGAGCGATGCACAGCCCTCCCCAGCAGATCATCTGGAGGAACCAGCCCACCTGGGGATCGGGCAACAAGACCATCACTAAATTGATCAACAAGACCAATGAGGTGGTGGCTAGCTTTACCTCTAGTGTGAGTGAAAGCCTGAACACCAGCGCCAGCTCCATTTTGTCTTTCCCACACCTTCCTGAGGAGAGCATGGACAGGTCCGCTACCACCACTTCTTCGGAGCATATGTTTCACCAGAGGGGAGATCCTCCTGCTCAAGGTGGTCACGCTCGTGATAGGGACTGCACCATTTCCTAA
>Lhy.evm.model.OZ017782.1.157
ATGTCGTCCTCTACCGATCATTCGCAAGGTCTGCCAGGCCACAACTCTAACTCGACGGTCGTGATGCCTTCCCCTCTCCCTGAACCCATGACCCCAAGAACTAGTTGGGTGGAACAACAAACTCCTGGTTCAAACCCACCCTCTGCTTCTCAGATCATGCCTCCTCCCTCAGCTTCAGCTTCTCATATACTTTCTTCTCCTTACCAGGACCCTTCTTCTATATCTTCCTCTTCTTACCCACCCTCTGCTAGCCCCATGTCTCCCCAGACTCCAACTTCAGTGCTCACTCCAGAAAGCATTGGAATCATACCTCAACTACAGAACATTGTCTCCACTGTGAACCTTGGCTGTCCACTGGACCTGAAGCAGATAGCTCTCCATGCTCGCAATGCAGAGTATAACCCAAAGCGTTTTGCAGCTGTGATTATGAGGATCAGAGATCCCAGGACCACTGCTCTGGTCTTCAGCTCTGGCAAGATGGTGTGCACAGGTGCTAAGAGTGAAGAGCTGTCGAGGTTGGCGGCCAGAAAGTATGCACGCATCATCCAAAAGCTCGGCTTTCCTGCGCGCTTCATGGAGTTTAAGATCCAGAATATGGTGGGGAGCTGCGACGTCAAATTCCCGATCAGGCTGGAAGGACTGGTGGTTAAGCATTCACAGTTCTCAAGTTACGAGCCCGAGCTGTTTCCTGGTCTTATCTATCGGATGGTGAGGCCGAGAATTGTTCTACTTATCTTTGTGTCAGGAAAAGTGGTTTTAACAGGTGCCAAGGAGAGGCAAGAGATAATGGATGCTTTTTCCAGCATTTACCCAATTTTGAAGAAGTTTCAAAAGTCTTGA
>Lhy.evm.model.OZ017788.1.39
ATGGCAGATATAGCGGAGAAAAAGGAAAAAACCCTGCCAACCGACTGCATAGTGATTCCAGATAATTACGAGGGCTACAGGTTGGAGCACTTTTGTGTGCCCAACCACTATGCTCCAGACCTTTCCAACATCATGATCCCCAAAGGAACCATAATGGACAGGACAGCTCGTTTGGCCCAGCAGATCTGTATTGATGTGAAACATCCTCTGGTGGCCCTCTGCGTCCTCAAGGGCGGCTACCAGTTCTTCACTGACTTGCTGGACTTCATCAAGAACTACTACTCCACAGCCAGCCAATCCTGTCAGATACAGGTGGACTTCATACGCCTCAAGAGCTATGTGGGCGACCAGTCTAGCGCTGAGATCCAGGTCATAGGAGGAGATAACTTTGAGAAACTCAAAGGAAAGACAGTGCTGGTGGTGGAGGATATCATAGACACTGGAGCCACCATGAAGAAACTCCTCAGCCTCTTGCAGAAGTTTGAGCCAGCCAGTATAAGAGTTGCTAGTTTGCTGGTGAAGAGGACCAGCAGGAGCAGTGGCTACAGACCTGATTATATTGGATTTGAGATTCCGGATGAGTTTGTTGTTGGGTATGCACTGGATTACAATGAGTTCTTCAGGGACCTCAACCATATCTGTGTCATCAACGAATCTGGGAAGCAGAAATATGCTGAAGGCAATTAA
>Lhy.evm.model.OZ017790.1.75
ATGGCAAGCATTCGTAAGAAGTTGGTGATTGTTGGAGATGGTGCCTGTGGTAAGACCTGTCTATTAATCGTCTTCTCCAAGGACCAGTTCCCCGAGGTCTACGTCCCAACTGTATTCGAAAACTACGTGGCCGATATTGAGGTGGATGGCAAGCAGGTTGAACTAGCATTGTGGGACACTGCAGGTCAAGAAGATTACGATCGTCTTCGTCCGTTGTCTTACCCTGACACTGACGTCATCCTCATGTGCTTCTCCATTGATAGCCCCGACTCCTTGGAGAACATACCTGAAAAGTGGACACCCGAAGTACGACATTTCTGCCCAACAGTTCCTATCGTCTTGGTGGGAAACAAGAAGGACTTGCGGTTTGATGAAGGCACACGACGTGAGCTTGCCAAGAGCAAGCAGGAGCCGGTGAAGACAGAGGACGGCCGAGCAATGGCAGAGAAGATCGGAGCGTATGCATACCTGGAGTGCTCAGCAAAGTTGAACGAAGGAGTTAGAGAAGTTTTTGAGACCGCCACTCGTGCTGCTCTCCAAACAAAGAAGAAGAGAGGGAAATTCTGCACTGTGCTGTGA
